# Supplementary material for: Origin, structure and functional transition of sex pheromone components in a false widow spider
Source: Commun Biol. 2022 Oct 30;5:1156. doi: 10.1038/s42003-022-04072-7 (PMC9618557; doi:10.1038/s42003-022-04072-7)
Supplement: Supplementary file 4 — Supplementary Data 1 [file 42003_2022_4072_MOESM4_ESM.zip]

Archive with 8 entries (8 files):
- H1 contact pheromone.R
- H1contactpheromone.xlsx
- H2 glands.R
- H2 glands.xlsx
- H3 volatile.R
- H3 volatile.xlsx
- H4 breakdown.R
- H4 breakdown.xlsx
