# Supplementary material for: Origin, structure and functional transition of sex pheromone components in a false widow spider
Source: Commun Biol. 2022 Oct 30;5:1156. doi: 10.1038/s42003-022-04072-7 (PMC9618557; doi:10.1038/s42003-022-04072-7)
Supplement: Supplementary file 4 — Supplementary Data 1 [file 42003_2022_4072_MOESM4_ESM.zip › H1 contact pheromone.R]

#clear global environment
rm(list=ls())
#load libraries and data sheet
library(dunn.test)
library(readxl)
contactpher <- read_excel("H1contactpheromone.xlsx")
attach(contactpher)
View(contactpher)

###Exps. 1+2----
##comparison of virgin female web extract vs test compounds
#Create variable for Set1 virgin female web extract
vwe1<-na.omit(s1wrapping[set1=="vwe"])
#Create variable for Set1 GCMS derived compounds
GCMS1<-na.omit(s1wrapping[set1=="GCMS"])

#Test for normality virgin female web extract (vwe),
#GCMS derived compounds (only 0) 
shapiro.test(vwe1)$p.value
# Whitney-Mann-U-test of proportion of time spend courting on treatment.
#virgin female web-extract (vwe) vs. GCMS derived compounds (GCMS)
wilcox.test(vwe1,GCMS1, exact=FALSE)

###Exps. 3-6, comparison of virgin female web extract (vwe) ----
#vs  all synthetic blend (ASB), 3 serine-derivatives (SA3),
#GCMS derived compounds (GCMS, only 0)

#Create variable for virgin female web extract
vwe2<-na.omit(s2wrapping[set2=="vwe"])
#Create variable for all synthetic mix, containing 10 compounds
ASB2<-na.omit(s2wrapping[set2=="ASB"])
#Create variable for 3 serine-derivates
SA3_2<-na.omit(s2wrapping[set2=="SA3"])
#Create variable for: GCMS derived compounds (GCMS)
GCMS2<-na.omit(s2wrapping[set2=="GCMS"])
#GCMS3 are all 0

##Test for normality on without GCMS3
c(shapiro.test(vwe2)$p.value,
  shapiro.test(ASB2)$p.value,
  shapiro.test(SA3_2)$p.value)
##Kruskal-Wallis test with Benjamini-Hochberg correction on proportion of time
#spent courting on treatment to identify sex pheromone component(s)
dunn.test((s2wrapping/s2filter),set2, method="BH", kw=TRUE, label=TRUE,wrap=FALSE,
          table=TRUE, list=FALSE, rmc=FALSE, alpha=0.05, altp=FALSE)

###Exps. 7-11, Dose response: weq = web-extract-equivalents; ----
#10x weq (weq10), 1 weq (weq1), 0.1 weq (weq0_1), 0.01 weq (weq0_01),
#0.001 weq (weq0_001)

#Create variable for Set3 10 web equivalents (weq10)
x10<-na.omit(s3wrapping[set3=="weq10"])
#Create variable for Set3 1 web equivalents (weq1)
x1<-na.omit(s3wrapping[set3=="weq1"])
#Create variable for Set3 0.1 web equivalents (weq0_1)
x.1<-na.omit(s3wrapping[set3=="weq0_1"])
#Create variable for Set3 0.01 web equivalents (weq0_01)
x01<-na.omit(s3wrapping[set3=="weq0_01"])
#Create variable for Set3 0.001 web equivalents (weq0_001)
x001<-na.omit(s3wrapping[set3=="weq0_001"])
##Test for normality on Set3 
c(shapiro.test(x10)$p.value,
  shapiro.test(x1)$p.value,
  shapiro.test(x.1)$p.value,
  shapiro.test(x01)$p.value,
  shapiro.test(x001)$p.value)

##Kruskal-Wallis test with Benjamini-Hochberg correction on proportion of time
#spent courting on treatment to identify required sex pheromone dosage
dunn.test((s3wrapping/s3filter),set3, method="BH", kw=TRUE, label=TRUE,wrap=FALSE,
          table=TRUE, list=FALSE, rmc=FALSE, alpha=0.05, altp=FALSE)


###Exps. 12-15, Deletion experiments  3 serine-derivatives (SA3), ----
#serine-hexyl-rest+serine-butyl-rest (hex+but),
#serine-isobutyl-rest+serine-butyl-rest (isobut+but),
#serine-isobutyl-rest+serine-hexyl-rest (isobut+hex)

#Create variable for Set4 3 serine-derivatives (SA3)
SA3_4<-na.omit(s4wrapping[set4=="SA3"])
#Create variable for Set4: serine-hexyl-rest+serine-butyl-rest (hex+but)
hexbut4<-na.omit(s4wrapping[set4=="hex+but"])
#Create variable for Set4 serine-isobutyl-rest+serine-butyl-rest (isobut+but)
isobutbut4<-na.omit(s4wrapping[set4=="isobut+but"])
#Create variable for Set4 serine-isobutyl-rest+serine-hexyl-rest (isobut+hex)
isobuthex4<-na.omit(s4wrapping[set4=="isobut+hex"])

##Test for normality on Set4 
c(shapiro.test(SA3_4)$p.value,
  shapiro.test(hexbut4)$p.value,
  shapiro.test(isobutbut4)$p.value,
  shapiro.test(isobuthex4)$p.value)

##Kruskal-Wallis test with Benjamini-Hochberg correction on proportion of time
#spent courting on treatment to identify sex pheromone component(s)
dunn.test((s4wrapping/s4filter),set4, method="BH", kw=TRUE, label=TRUE,wrap=FALSE,
          table=TRUE, list=FALSE, rmc=FALSE, alpha=0.05, altp=FALSE)


###Exps. 16-18, Deletion experiment: serine-isobutyl+ serine-butyl (isobut+but),----
#serine-butyl (but), serine-isobutyl (isobut)

#Create variable for Set5:serine-isobutyl+ serine-butyl (isobut+but)
isobutbut5<-na.omit(s5wrapping[set5=="isobut+but"])
but5<-na.omit(s5wrapping[set5=="but"])
#Create variable for Set5: serine-isobutyl (isobut)
isobut5<-na.omit(s5wrapping[set5=="isobut"])
##Test for normality on Set5 
c(shapiro.test(isobutbut5)$p.value,
  shapiro.test(but5)$p.value,
  shapiro.test(isobut5)$p.value)

##Kruskal-Wallis test with Benjamini-Hochberg correction on proportion of time
#spent courting on treatment to identify sex pheromone component(s)
dunn.test((s5wrapping/s5filter),set5, method="BH", kw=TRUE, label=TRUE,wrap=FALSE,
          table=TRUE, list=FALSE, rmc=FALSE, alpha=0.05, altp=FALSE)


###Set 6, Test for bioactivity of serine-amide: ----
#3 serine-derivates + serine-amide (SA3+Amide), #3 serine-derivates (SA3),
#serine-amide (Amide)

#Create variable for Set6: 3 serine-derivates + serine-amide (SA3+Amide)
SA3Amide6<-na.omit(s6wrapping[set6=="SA3+Amide"])
#Create variable for Set6: 3 serine-derivates(SA3)
SA36<-na.omit(s6wrapping[set6=="SA3"])
#Create variable for Set6: serine-amide (Amide)
Amide6<-na.omit(s6wrapping[set6=="Amide"])

##Test for normality on Set6
c(shapiro.test(SA3Amide6)$p.value,
  shapiro.test(SA36)$p.value)

##Kruskal-Wallis test with Benjamini-Hochberg correction on proportion of time
#spent courting on treatment to identify sex pheromone component(s)
dunn.test((s6wrapping/s6filter),set6, method="BH", kw=TRUE, label=TRUE,wrap=FALSE,
          table=TRUE, list=FALSE, rmc=FALSE, alpha=0.05, altp=FALSE)
