# Supplementary material for: Origin, structure and functional transition of sex pheromone components in a false widow spider
Source: Commun Biol. 2022 Oct 30;5:1156. doi: 10.1038/s42003-022-04072-7 (PMC9618557; doi:10.1038/s42003-022-04072-7)
Supplement: Supplementary file 4 — Supplementary Data 1 [file 42003_2022_4072_MOESM4_ESM.zip › H1contactpheromone.xlsx]

## Sheet: Sex pheromone identification
set1	s1filter	s1wrapping	set2	s2filter	s2wrapping	set3	s3wrapping	s3filter	set4	s4filter	s4wrapping	set5	s5filter	s5wrapping	set6	s6wrapping	s6filter
vwe	108	0	vwe	37	5	weq10	24	166	SA3	55	0	isobut+but	320	118	SA3+Amide	0	68
vwe	367	74	vwe	201	155	weq10	113	225	SA3	135	23	isobut+but	251	105	SA3+Amide	0	31
vwe	446	297	vwe	124	61	weq10	351	526	SA3	192	0	isobut+but	148	65	SA3+Amide	0	54
vwe	54	4	vwe	337	199	weq10	211	299	SA3	385	312	isobut+but	552	137	SA3+Amide	0	168
vwe	43	0	vwe	430	174	weq10	225	327	SA3	0	0	isobut+but	134	4	SA3+Amide	0	42
vwe	186	76	vwe	282	228	weq10	286	353	SA3	145	38	isobut+but	339	200	SA3+Amide	0	43
vwe	284	114	vwe	138	69	weq10	95	131	SA3	738	290	isobut+but	118	4	SA3+Amide	0	90
vwe	358	50	vwe	156	78	weq10	157	275	SA3	487	32	isobut+but	94	33	SA3+Amide	0	216
vwe	129	75	vwe	254	112	weq10	17	150	SA3	266	147	isobut+but	68	0	SA3+Amide	0	46
vwe	253	222	vwe	225	73	weq10	50	230	SA3	48	0	isobut+but	117	43	SA3+Amide	0	66
vwe	272	63	vwe	337	63	weq10	0	174	SA3	152	69	isobut+but	272	200	SA3+Amide	0	63
vwe	658	616	vwe	520	72	weq10	2	153	SA3	119	0	isobut+but	49	15	SA3+Amide	57	156
vwe	473	391	vwe	420	267	weq10	68	105	SA3	75	32	isobut+but	240	71	SA3+Amide	8	111
vwe	119	110	vwe	403	98	weq10	162	370	SA3	122	18	isobut+but	77	0	SA3+Amide	0	131
vwe	583	355	vwe	412	0	weq10	184	377	SA3	300	54	isobut+but	267	57	SA3+Amide	0	7
vwe	501	491	vwe	181	58	weq10	192	285	SA3	101	0	isobut+but	101	33	SA3+Amide	80	135
vwe	300	254	vwe	93	15	weq10	626	695	SA3	198	135	isobut+but	510	359	SA3+Amide	0	24
vwe	112	0	vwe	410	233	weq10	156	287	SA3	219	122	isobut+but	140	64	SA3+Amide	263	373
vwe	78	32	vwe	124	7	weq10	23	96	SA3	47	0	isobut+but	127	74	SA3+Amide	0	80
vwe	195	48	vwe	138	23	weq10	128	234	SA3	39	0	isobut+but	257	188	SA3+Amide	0	85
GCMS	80	0	ASB	225	124	weq1	7	536	hex+but	123	48	but	104	41	SA3	0	29
GCMS	161	0	ASB	86	9	weq1	0	1	hex+but	102	66	but	40	30	SA3	0	48
GCMS	152	0	ASB	183	132	weq1	104	541	hex+but	163	114	but	55	14	SA3	62	259
GCMS	184	0	ASB	446	369	weq1	391	400	hex+but	132	0	but	2	0	SA3	14	50
GCMS	207	0	ASB	132	0	weq1	80	208	hex+but	212	115	but	296	0	SA3	0	122
GCMS	47	0	ASB	402	99	weq1	14	482	hex+but	505	165	but	122	39	SA3	24	236
GCMS	53	0	ASB	72	0	weq1	39	134	hex+but	165	119	but	361	135	SA3	0	37
GCMS	138	0	ASB	190	40	weq1	115	234	hex+but	153	85	but	201	178	SA3	10	65
GCMS	62	0	ASB	87	82	weq1	19	50	hex+but	175	2	but	47	4	SA3	0	97
GCMS	18	0	ASB	161	111	weq1	0	290	hex+but	212	134	but	249	85	SA3	95	171
GCMS	91	0	ASB	8	0	weq1	24	571	hex+but	101	18	but	204	66	SA3	9	189
GCMS	36	0	ASB	478	120	weq1	61	210	hex+but	199	84	but	148	0	SA3	0	58
GCMS	87	0	ASB	159	126	weq1	56	420	hex+but	449	135	but	93	24	SA3	0	60
GCMS	109	0	ASB	70	0	weq1	67	117	hex+but	81	0	but	285	57	SA3	14	57
GCMS	127	0	ASB	120	90	weq1	71	173	hex+but	45	0	but	370	197	SA3	0	57
GCMS	88	0	ASB	308	173	weq1	89	121	hex+but	135	70	but	172	64	SA3	76	193
GCMS	98	0	ASB	78	22	weq1	12	97	hex+but	360	82	but	82	20	SA3	0	37
GCMS	236	0	ASB	79	46	weq1	52	123	hex+but	55	25	but	372	107	SA3	18	45
GCMS	85	0	ASB	28	0	weq1	29	47	hex+but	296	37	but	563	52	SA3	10	76
GCMS	52	0	ASB	98	13	weq1	0	364	hex+but	212	54	but	114	29	SA3	0	84
			SA3	301	8	weq0_1	2	82	isobut+but	145	59	isobut	101	0	Amide	0	25
			SA3	96	42	weq0_1	0	117	isobut+but	399	131	isobut	157	80	Amide	0	117
			SA3	356	270	weq0_1	15	102	isobut+but	539	103	isobut	122	65	Amide	0	34
			SA3	129	19	weq0_1	7	79	isobut+but	179	64	isobut	64	15	Amide	0	90
			SA3	387	279	weq0_1	88	203	isobut+but	336	169	isobut	126	27	Amide	0	36
			SA3	38	3	weq0_1	30	97	isobut+but	337	175	isobut	40	23	Amide	0	110
			SA3	484	170	weq0_1	14	95	isobut+but	80	48	isobut	360	0	Amide	0	96
			SA3	58	0	weq0_1	0	224	isobut+but	219	94	isobut	162	37	Amide	0	436
			SA3	161	64	weq0_1	0	607	isobut+but	75	38	isobut	467	76	Amide	0	34
			SA3	249	0	weq0_1	0	37	isobut+but	163	79	isobut	83	10	Amide	0	125
			SA3	376	170	weq0_1	0	29	isobut+but	147	40	isobut	257	53	Amide	0	36
			SA3	366	148	weq0_1	17	285	isobut+but	124	0	isobut	81	0	Amide	0	99
			SA3	112	39	weq0_1	14	628	isobut+but	256	68	isobut	63	0	Amide	0	145
			SA3	164	88	weq0_1	0	112	isobut+but	312	160	isobut	127	88	Amide	0	123
			SA3	309	55	weq0_1	13	118	isobut+but	82	44	isobut	51	9	Amide	0	29
			SA3	298	190	weq0_1	48	122	isobut+but	355	78	isobut	67	22	Amide	0	51
			SA3	187	123	weq0_1	0	256	isobut+but	100	40	isobut	102	4	Amide	0	72
			SA3	210	110	weq0_1	0	406	isobut+but	191	68	isobut	53	0	Amide	0	125
			SA3	487	71	weq0_1	15	100	isobut+but	129	85	isobut	249	96	Amide	0	8
			SA3	379	8	weq0_1	9	129	isobut+but	72	22	isobut	96	35	Amide	0	63
			GCMS	60	0	weq0_01	0	108	isobut+hex	123	35
			GCMS	10	0	weq0_01	0	333	isobut+hex	108	9
			GCMS	87	0	weq0_01	0	152	isobut+hex	65	0
			GCMS	61	0	weq0_01	0	263	isobut+hex	162	0
			GCMS	47	0	weq0_01	19	117	isobut+hex	108	40
			GCMS	33	0	weq0_01	29	214	isobut+hex	57	12
			GCMS	79	0	weq0_01	0	84	isobut+hex	568	36
			GCMS	136	0	weq0_01	0	130	isobut+hex	153	75
			GCMS	22	0	weq0_01	0	162	isobut+hex	62	0
			GCMS	85	0	weq0_01	0	129	isobut+hex	67	0
			GCMS	13	0	weq0_01	0	75	isobut+hex	15	0
			GCMS	39	0	weq0_01	0	202	isobut+hex	18	0
			GCMS	60	0	weq0_01	0	187	isobut+hex	15	0
			GCMS	25	0	weq0_01	0	177	isobut+hex	177	49
			GCMS	27	0	weq0_01	0	90	isobut+hex	35	0
			GCMS	19	0	weq0_01	0	280	isobut+hex	60	35
			GCMS	16	0	weq0_01	0	90	isobut+hex	6	0
			GCMS	44	0	weq0_01	0	64	isobut+hex	82	56
			GCMS	6	0	weq0_01	0	77	isobut+hex	67	0
			GCMS	28	0	weq0_01	0	125	isobut+hex	108	40
						weq0_001	0	106
						weq0_001	0	66
						weq0_001	0	135
						weq0_001	0	24
						weq0_001	0	340
						weq0_001	0	85
						weq0_001	0	16
						weq0_001	0	182
						weq0_001	0	325
						weq0_001	0	28
						weq0_001	0	23
						weq0_001	0	31
						weq0_001	0	225
						weq0_001	0	29
						weq0_001	0	55
						weq0_001	0	211
						weq0_001	0	14
						weq0_001	0	29
						weq0_001	0	24
						weq0_001	0	35
