# Supplementary material for: Origin, structure and functional transition of sex pheromone components in a false widow spider
Source: Commun Biol. 2022 Oct 30;5:1156. doi: 10.1038/s42003-022-04072-7 (PMC9618557; doi:10.1038/s42003-022-04072-7)
Supplement: Supplementary file 4 — Supplementary Data 1 [file 42003_2022_4072_MOESM4_ESM.zip › H2 glands.R]

rm(list=ls())
library(readxl)
library(dunn.test)
H2 <- H2_glands <- read_excel("H2 glands.xlsx")
View(H2)
attach(H2)

#Tagma dissection ----
##Whitney-Mann-U-test to test for pheromone quantity differences
wilcox.test(pher_tagma[1:11],pher_tagma[12:22], exact=FALSE)

#Abdominal Tissues dissection ----

##Kruskal-Wallis test with Benjamini-Hochberg correction on pheromone quantity
dunn.test(pher_tissues,Tissues, method="BH", kw=TRUE, label=TRUE,wrap=FALSE,
          table=TRUE, list=FALSE, rmc=FALSE, alpha=0.05, altp=FALSE)

#Silkglands dissection ----
##Kruskal-Wallis test with Benjamini-Hochberg correction on pheromone quantity
dunn.test(pher_glands,Glands, method="BH", kw=TRUE, label=TRUE,wrap=FALSE,
          table=TRUE, list=FALSE, rmc=FALSE, alpha=0.05, altp=FALSE)
