# Supplementary material for: Origin, structure and functional transition of sex pheromone components in a false widow spider
Source: Commun Biol. 2022 Oct 30;5:1156. doi: 10.1038/s42003-022-04072-7 (PMC9618557; doi:10.1038/s42003-022-04072-7)
Supplement: Supplementary file 4 — Supplementary Data 1 [file 42003_2022_4072_MOESM4_ESM.zip › H2 glands.xlsx]

## Sheet: Glands
Tagma	pher_tagma	Tissues	pher_tissues	Glands	pher_glands
Thorax	0	haemolymph	0	Tubiliform	0
Thorax	0	haemolymph	0	Tubiliform	0
Thorax	0	haemolymph	0	Tubiliform	0
Thorax	0	haemolymph	0	Tubiliform	0
Thorax	0	haemolymph	0	Tubiliform	0
Thorax	0	haemolymph	0	Tubiliform	0
Thorax	0	haemolymph	0	Tubiliform	0
Thorax	0	haemolymph	0	Tubiliform	0
Thorax	0	haemolymph	0	Tubiliform	0
Thorax	2.51565	haemolymph	0	Tubiliform	0
Thorax	0	haemolymph	0	majAmpulate	0
Abdomen	62.2025	haemolymph	0	majAmpulate	0
Abdomen	0	haemolymph	0	majAmpulate	0
Abdomen	0	haemolymph	0	majAmpulate	0
Abdomen	1.15375	haemolymph	0	majAmpulate	0
Abdomen	1.24125	haemolymph	0	majAmpulate	0.27324
Abdomen	3.6775	haemolymph	0	majAmpulate	0
Abdomen	12.9161	haemolymph	0	majAmpulate	0
Abdomen	0	haemolymph	0	majAmpulate	0
Abdomen	12.4686	haemolymph	0	majAmpulate	0
Abdomen	6.5529	cuticle	0	minAmpulate	0
Abdomen	1.5072	cuticle	0	minAmpulate	0
		cuticle	0	minAmpulate	0
		cuticle	0	minAmpulate	0
		cuticle	0	minAmpulate	0
		cuticle	0	minAmpulate	0
		cuticle	0	minAmpulate	0
		cuticle	0	minAmpulate	0
		cuticle	0	minAmpulate	0
		cuticle	0	minAmpulate	0
		cuticle	0	antaggregate	0
		cuticle	0	antaggregate	0
		cuticle	0	antaggregate	0
		cuticle	0	antaggregate	0
		cuticle	0	antaggregate	0
		cuticle	0	antaggregate	0.16218
		cuticle	0	antaggregate	0
		cuticle	0	antaggregate	0
		cuticle	0	antaggregate	0
		cuticle	0	antaggregate	0
		ovaries	0	postaggregate	0
		ovaries	0	postaggregate	0.17616
		ovaries	0	postaggregate	0.2418
		ovaries	0	postaggregate	0.32988
		ovaries	0	postaggregate	0.3606
		ovaries	0	postaggregate	0.59256
		ovaries	0	postaggregate	0
		ovaries	0	postaggregate	0.35829
		ovaries	0	postaggregate	0
		ovaries	0	postaggregate	0.28092
		ovaries	0	aciniform+flaggellate	0
		ovaries	0	aciniform+flaggellate	0
		ovaries	0	aciniform+flaggellate	0
		ovaries	0	aciniform+flaggellate	0
		ovaries	0	aciniform+flaggellate	0
		ovaries	0	aciniform+flaggellate	0
		ovaries	0	aciniform+flaggellate	0
		ovaries	0	aciniform+flaggellate	0
		ovaries	0	aciniform+flaggellate	0
		ovaries	0	aciniform+flaggellate	0
		silkgland	0	pyriform	0
		silkgland	0	pyriform	0
		silkgland	1.1628	pyriform	0
		silkgland	0	pyriform	0
		silkgland	1.0755	pyriform	0
		silkgland	0	pyriform	0
		silkgland	9.56655	pyriform	0
		silkgland	1.0128	pyriform	0
		silkgland	0.8604	pyriform	0
		silkgland	0.92685	pyriform	0
		silkgland	4.18875
		silkgland	0
		silkgland	1.8575
		silkgland	0
		silkgland	5.68875
		silkgland	0
		silkgland	0
		silkgland	0.7525
		silkgland	0
		silkgland	0.97125
		gut	0
		gut	0
		gut	0
		gut	0
		gut	0
		gut	0
		gut	0
		gut	0
		gut	0
		gut	0
		gut	0
		gut	0
		gut	0
		gut	0
		gut	0
		gut	0
		gut	0
		gut	0
		gut	0
		gut	0
		remainder	0
		remainder	0
		remainder	0
		remainder	0
		remainder	0
		remainder	0
		remainder	0
		remainder	0
		remainder	0
		remainder	0
		remainder	0
		remainder	0
		remainder	0
		remainder	0
		remainder	0
		remainder	0
		remainder	0
		remainder	0
		remainder	0
		remainder	0
		buffer	0
		buffer	0
		buffer	0
		buffer	0
		buffer	0
		buffer	0
		buffer	0
		buffer	0
		buffer	0
		buffer	0
		buffer	0
		buffer	0
		buffer	0
		buffer	0
		buffer	0
		buffer	0
		buffer	0
		buffer	0
		buffer	0
		buffer	0
