# Supplementary material for: Origin, structure and functional transition of sex pheromone components in a false widow spider
Source: Commun Biol. 2022 Oct 30;5:1156. doi: 10.1038/s42003-022-04072-7 (PMC9618557; doi:10.1038/s42003-022-04072-7)
Supplement: Supplementary file 4 — Supplementary Data 1 [file 42003_2022_4072_MOESM4_ESM.zip › H3 volatile.R]

library(readxl)
volatile <- read_excel("H3 volatile.xlsx")
View(volatile)
attach(volatile)
summary(volatile)
### H3 y tube and field experiment to test volatile pheromone component candidates

### Y tube results analyzed via one-tailed binomial tests for attraction. Contrasting tail-test was conducted as control.
#Exp. 22 virgin web extract "1" vs methanol "0"----
vwe1<-sum(na.omit(vwe)) #frequency of choices for virgin female web extract
N1<-length(na.omit(vwe)) #frequency of responses

binom.test(vwe1, N1, alternative="greater") #test for attraction
binom.test(vwe1, N1, alternative="less") #control for repellent-effect


#Exp 23 "5-11" compounds "1" vs. methanol "0"  ----
gcms1<-sum(na.omit(gcms)) #frequency of choices for virgin female web extract
N2<-length(na.omit(gcms)) #frequency of responses

binom.test(gcms1, N2, alternative="greater") #test for attraction
binom.test(gcms1, N2, alternative="less") #control for repellent-effect

#Exp 25 "18-21" Breakdownproducts "1" vs methanol "0"  ----
bp2<-sum(na.omit(break2)) #frequency of choices for breakdownproducts
N4<-length(na.omit(break2)) #frequency of responses
N4
binom.test(bp2, N4, alternative="greater") #test for attraction
binom.test(bp2, N4, alternative="less") #control for repellent-effect

#Exp 26 "19-21" carboxylic acids "1" vs. methanol "0" ytube ----
ca<-sum(na.omit(carbacids)) #frequency of choices for carboxylic acids
N5<-length(na.omit(carbacids)) #frequency of responses

binom.test(ca, N5, alternative="greater") #test for attraction
binom.test(ca, N5, alternative="less")#control for repellent-effect


#Exp 27 "18" serine-amide "1" vs. methanol "0" ytube----
sa<-sum(na.omit(amide)) #frequency of choices for serine-amide
N6<-length(na.omit(amide)) #frequency of responses

binom.test(sa, N6, alternative="greater") #test for attraction
binom.test(sa, N6, alternative="less") #control for repellent-effect

# Field experiment -----
#Exp 28 Field test "19-21" carboxylic acids vs. mineral oil - sticky traps ----
fi<-sum(na.omit(field)) #frequency of choices for serine-amide
N7<-length(na.omit(field)) #frequency of responses
binom.test(fi, N7, alternative="greater") #test for attraction
binom.test(fi, N7, alternative="less") #control for repellent-effect
