# Supplementary material for: Origin, structure and functional transition of sex pheromone components in a false widow spider
Source: Commun Biol. 2022 Oct 30;5:1156. doi: 10.1038/s42003-022-04072-7 (PMC9618557; doi:10.1038/s42003-022-04072-7)
Supplement: Supplementary file 4 — Supplementary Data 1 [file 42003_2022_4072_MOESM4_ESM.zip › H3 volatile.xlsx]

## Sheet: Sheet 1
vwe	gcms		break2	carbacids	amide	field
1	0		1	1	1	1
1	0		1	1	1	1
1	0		1	1	1	1
1	0		1	1	1	1
1	0		1	1	1	1
1	0		1	1	1	1
1	0		1	1	1	1
1	0		1	1	1	1
1	0		1	1	1	1
1	0		1	1	1	0
1	1		1	1	1
1	1		1	1	1
1	1		1	1	1
1	1		1	1	0
1	1		1	1	0
1	1		1	1	0
0	1		1	1	0
0	1		1	1	0
0	1		1	1	0
0	1		1	1	0
0			0	0	0
			0	0	0
			0	0	0
			0	0	0
			0	0	0
			0	0
			0
			0
			0
