# Supplementary material for: Origin, structure and functional transition of sex pheromone components in a false widow spider
Source: Commun Biol. 2022 Oct 30;5:1156. doi: 10.1038/s42003-022-04072-7 (PMC9618557; doi:10.1038/s42003-022-04072-7)
Supplement: Supplementary file 4 — Supplementary Data 1 [file 42003_2022_4072_MOESM4_ESM.zip › H4 breakdown.R]

rm(list=ls())
#Load dataset
library(readxl)
Breakdown <- read_excel("H4 breakdown.xlsx", sheet = "0d14d")
View(Breakdown)

### Exp. 24 test of pheromone breakdown occurrence with increasing time ----
## Variables:
#aging = factor of duration for breakdown reaction time (0 days or 14 days)
Breakdown$aging<-as.factor(Breakdown$aging)
summary(Breakdown$aging)
#cPher = contact pheromone titer [ng/web]
#Amide = Serine-amide titer [ng/web] (Breakdown product)
attach(Breakdown)
#test for normal distribution of data using a Shapiro Wilk test:
bratio<-(Amide/(cPher+Amide))
d0<-(bratio[aging=="0d"])
shapiro.test(d0)$p.value
d14<-(bratio[aging=="14d"])
shapiro.test(d14)$p.value
# Wilcoxon test to compare breakdown rate over reaction time
wilcox.test(d0,d14)


### Exp. 32: test for relationship of pheromone breakdown rate with web pH
#Load dataset
PH <- read_excel("H4 breakdown.xlsx", sheet = "pH")
View(PH)
attach(PH)
##variables:
##bratio = breakdown ratio of compounds (18/(12+16+17+18)
## Amide = serine-amide "18" amount
## cPher = contact pheromone titer ("12+16+17")
Amide<-as.integer(Amide)
cPher<-as.integer(cPher)
bratio<-cbind(Amide, cPher)

#GLM to test for relationship between pH and bratio
#Exp. 32 test relationship between silk pH and breakdown ratio
sa<-glm(bratio~silkpH, family=quasibinomial)
s<-glm(bratio~1, family=quasibinomial)
summary(sa)
anova(sa, s, test="F")

#Silk was added to water (as conductor), thus for each silk measurement a water measurement was recorded
#Water pH should be independent of the breakdown ratio or silk pH
#test relationship between water pH and breakdown ratio
wa<-glm(bratio~waterpH, family=quasibinomial)
w<-glm(bratio~1, family=quasibinomial)
summary(wa)
anova(wa, w, test="F")
#test relationship between water pH and silk pH
wsa<-glm(silkpH~waterpH, family=gaussian)
ws<-glm(silkpH~1, family=gaussian)
summary(wsa)
anova(wsa, ws, test="F")

### Exps. 33-35 effect of pH on synthetic contact pheromone "12"
library(dunn.test)
#Load dataset
synpH <-synpH <- read_excel("H4 breakdown.xlsx", sheet = "synpH")
View(synpH)

## Variables:
#cPher = contact pheromone titer
#Amide = Serine-amide titer (Breakdown product)
#create total pheromone titer tcPher
synpH$tcPher<-synpH$Amide+synpH$cPher
synpH$Solvent<-as.factor(synpH$Solvent)
synpH$ratio<-(synpH$Amide/synpH$tcPher)
attach(synpH)
#Comparison using rank sum test
##Kruskal-Wallis test with Benjamini-Hochberg correction
dunn.test(ratio,Solvent, method="BH", kw=TRUE, label=TRUE,wrap=FALSE,
          table=TRUE, list=FALSE, rmc=FALSE, alpha=0.05, altp=FALSE)
