# Supplementary material for: Origin, structure and functional transition of sex pheromone components in a false widow spider
Source: Commun Biol. 2022 Oct 30;5:1156. doi: 10.1038/s42003-022-04072-7 (PMC9618557; doi:10.1038/s42003-022-04072-7)
Supplement: Supplementary file 4 — Supplementary Data 1 [file 42003_2022_4072_MOESM4_ESM.zip › H4 breakdown.xlsx]

## Sheet: 0d14d
aging	cPher	Amide
0d	778.53	520.215
0d	568.029	392.445
0d	522.125	1502.92
0d	518.154	111.315
0d	4469.28	600.84
0d	393.55	209.28
0d	3539.36	327.3
0d	331.699	184.935
0d	3267.66	123.12
0d	312.015	77.34
0d	3044.87	538.56
0d	291.91	33.6
0d	2879.36	598.68
0d	2851.96	1903.08
0d	282.954	103.185
0d	2550.95	0
0d	2510.82	1162.56
0d	2478.92	296.31
0d	2449.15	343.26
0d	2445.48	99.6
0d	2280.43	859.08
0d	2202.22	156.24
0d	2117.13	1815.84
0d	1904.24	2086.56
0d	1805.88	136.92
0d	1643.77	120.36
0d	1638.4	500.04
0d	1509.14	730.14
0d	1430.23	86.22
0d	1397.89	29.76
0d	1059.85	57.84
0d	1039.67	402.18
0d	1027.36	793.32
0d	947.306	52.38
0d	919.252	1434.48
0d	893.92	0
0d	869.093	428.34
0d	846.147	816.06
0d	831.722	95.1
0d	730.005	406.44
0d	662.526	0
0d	571.976	0
0d	542.756	797.88
0d	522.665	81.3
0d	485.855	107.16
0d	463.964	145.98
0d	446.364	76.86
0d	435.929	139.26
0d	411.294	0
0d	347.67	131.04
0d	327.65	123.72
0d	281.7	96.18
0d	236.882	0
0d	215.172	817.68
0d	193.377	138.18
0d	159.55	82.38
0d	151.383	0
0d	127.741	74.94
0d	113.166	136.935
0d	106.233	70.14
0d	81.058	0
0d	64.181	0
0d	60.44	0
0d	40.567	0
0d	36.2135	28.8
0d	35.346	36.435
0d	10.864	0
0d	9.694	0
0d	6.652	0
0d	6.488	0
14d	3795.49	5049.24
14d	3710.88	7380.63
14d	2840.59	2514.96
14d	1092.88	2849.94
14d	629.061	107106
14d	4717.64	24448.2
14d	832.684	112259
14d	6870.1	8959.59
14d	539.117	10450.5
14d	151.84	257.28
14d	5712.47	47340.1
14d	1599.75	1929.39
14d	4050.29	15875.5
14d	297.356	530.67
14d	25.308	74.46
14d	9.282	49.44
14d	119.644	95.88
14d	219.489	112.608
14d	463.43	402.846
14d	281.82	247.47
14d	707.721	685.548
14d	315.015	341.994
14d	273.157	311.187
14d	915.945	1071.04
14d	439.724	662.676
14d	947.777	1554.88
14d	463.516	824.388
14d	143.893	287.316
14d	1040.32	2112.81
14d	566.618	1179.94
14d	375.762	895.206
14d	289.628	698.376
14d	489.278	1255.3
14d	424.829	1118.97
14d	732.782	2044.04
14d	1042.66	3093.77
14d	944.949	2910.97
14d	95.0853	302.1
14d	1072.93	3799.99
14d	97.4736	369.936
14d	236.844	906.114
14d	216.498	843.444
14d	996.024	4330.85
14d	400.052	1744.04
14d	934.748	4270.59
14d	417.889	2009.47
14d	999.725	6198.32
14d	264.158	1652.73
14d	453.324	2840.52
14d	1094.52	6997.76
14d	321.966	2201.11
14d	1079.19	7633.84
14d	1031.11	7325.06
14d	423.659	3287.1
14d	1045.93	9262.01
14d	440.929	3999.83
14d	943.688	8605.25
14d	319.772	2972.13
14d	1226.04	11599.1
14d	390.913	3718.27
14d	374.121	4320.52
14d	848.249	10053.3
14d	443.744	5463.38
14d	1156.55	14398
14d	370.389	5162.58
14d	274.099	4083.36
14d	350.159	5238.87
14d	481.325	7520.53
14d	361.474	6213.78
14d	350.696	6403.88

## Sheet: pH
cPher	Amide	silkpH	waterpH
778.53	520.215	6.55	7.82
568.029	392.445	6.72	7.9
522.125	1502.92	6.99	7.71
518.154	111.315	5.96	7.94
4469.28	600.84	5.71	7.8
393.55	209.28	5.64	7.57
3539.36	327.3	5.51	7.61
331.699	184.935	6.46	7.86
3267.66	123.12	4.48	7.98
312.015	77.34	5.62	7.62
3044.87	538.56	6.38	7.88
291.91	33.6	5.1	7.68
2879.36	598.68	5.25	7.5
2851.96	1903.08	6.89	7.89
282.954	103.185	6.54	7.64
2550.95	0	5.42	7.98
2510.82	1162.56	6.83	7.82
2478.92	296.31	5.14	7.53
2449.15	343.26	5.82	7.68
2445.48	99.6	4.97	7.73
2280.43	859.08	5.83	7.43
2202.22	156.24	5.17	7.7
2117.13	1815.84	5.22	7.78
1904.24	2086.56	6.94	7.81
1805.88	136.92	5.41	7.53
1643.77	120.36	5.22	7.48
1638.4	500.04	6.52	7.83
1509.14	730.14	6.35	7.3
1430.23	86.22	4.19	7.81
1397.89	29.76	5.49	7.7
1059.85	57.84	5.27	7.66
1039.67	402.18	6.19	7.4
1027.36	793.32	6.04	7.53
947.306	52.38	5.53	7.59
919.252	1434.48	5.9	7.83
893.92	0	5.01	7.6
869.093	428.34	5.53	7.88
846.147	816.06	6.67	7.93
831.722	95.1	5.13	7.76
730.005	406.44	5.96	7.94
662.526	0	5.55	7.97
571.976	0	4.81	7.79
542.756	797.88	6.6	7.77
522.665	81.3	5.24	7.6
485.855	107.16	5.73	7.49
463.964	145.98	5.3	7.33
446.364	76.86	5.35	7.49
435.929	139.26	7.05	7.66
411.294	0	4.22	7.78
347.67	131.04	5.76	7.64
327.65	123.72	5.5	7.93
281.7	96.18	6.22	7.59
236.882	0	4.75	7.58
215.172	817.68	6.94	7.78
193.377	138.18	5.31	7.47
159.55	82.38	6.01	7.62
151.383	0	4.5	7.72
127.741	74.94	7.01	7.85
113.166	136.935	4.85	7.72
106.233	70.14	6.45	7.67
81.058	0	4.58	7.35
64.181	0	4.33	7.82
60.44	0	4.88	7.96
40.567	0	4.95	7.57
36.2135	28.8	7.2	7.47
35.346	36.435	6.76	7.67
10.864	0	4.22	7.58
9.694	0	4.65	7.75
6.652	0	4.77	7.57
6.488	0	4.4	7.82

## Sheet: synpH
Solvent	cPher	Amide	ratio
ACN	3.038	0	0
ACN	3.5431	0	0
ACN	3.43507	0	0
ACN	3.51308	0	0
ACN	3.58753	0	0
ACN	3.6458	0	0
ACN	3.36388	0	0
ACN	3.16123	0	0
ACN	3.98765	0	0
ACN	3.62721	0	0
ACN	3.80268	0	0
ACN	3.48723	0	0
pH7	4.1492	0.19512	0.0449138
pH7	3.79874	0.18296	0.0459502
pH7	3.90678	0.14272	0.0352439
pH7	3.92992	0.13944	0.0342659
pH7	4.06218	0.11504	0.0275398
pH7	3.38802	0.1576	0.0444493
pH7	3.47784	0.17832	0.0487724
pH7	3.20311	0.23928	0.0695098
pH7	3.52285	0.1608	0.0436523
pH7	3.34514	0.13312	0.038272
pH7	3.36559	0.30384	0.082803
pH7	2.30666	0.08536	0.0356853
pH4	3.91395	0.0476	0.0120155
pH4	4.04987	0.17992	0.0425364
pH4	3.55043	0.23248	0.0614553
pH4	3.53856	0.11832	0.0323554
pH4	3.63756	0.07644	0.0205816
pH4	3.80771	0.04864	0.012613
pH4	3.67388	0.1408	0.0369101
pH4	3.41811	0.12816	0.0361394
pH4	3.3236	0.17204	0.0492155
pH4	3.21225	0.1192	0.0357802
pH4	2.85075	0.08216	0.0280131
pH4	2.39061	0.08432	0.0340696
